# Supplementary material for: Germline mismatch repair gene variants analyzed by universal sequencing in Japanese cancer patients
Source: Cancer Med. 2019 Aug 6;8(12):5534–43. doi: 10.1002/cam4.2432 (PMC6745857; doi:10.1002/cam4.2432)
Supplement: Supplementary file 1 [file CAM4-8-5534-s001.xlsx]

## Sheet: Suppllemental file 1 
Table S1. Mismatch Repair Gene Variants Detected by Whole Eexome Sequencing in 1058 Cancer Cases (Likely Benign - Pathogenic: 46 Variants)
Pathogenicity (2015)*	rs no.	Gene	Coding DNA Change	Protein Change	VAF (average)	Depth	Pathogenicity (2018)#			Polyphen-2 (2018)#			SIFT (2018)#			Allele frequency (2018)#			n	Revised Bethesda guideline
							ClinVar	HGMD		Prediction	Score		Prediction	Score		HGVD	ToMMo	ExAC
P	NR	MLH1	c.545+2T>C		35.6	59	NR	NR		-	-		-	-		NR	NR	NR	1	1
	rs63750217	MLH1	c.2041G>A	p.Ala681Thr	39.1	69	P	DM		Probably damaging	0.979		Deleterious	0.007		NR	NR	NR	1	1
	NR	MSH6	c.1126G>T	p.Glu376*	40.9	230	NR	NR		-	-		-	-		NR	NR	NR	1	0
LP	rs369521379	MLH1	c.453G>A	p.Thr151Thr	46.4	84	US	DM?		-	-		Tolerated	1		0.00041	NR	8.258e-06	1	0
	rs63750760	MLH1	c.1153C>T	p.Arg385Cys	47.9	117	US	DM		Probably damaging	1		Deleterious	0		0.001	NR	3.298e-05	1	0
US	rs56198082	MLH1	c.-28A>G		48.3643	174.786	US	DM		-	-		-	-		NR	NR	0.001937	14	0
	rs776643257	MLH1	c.46G>C	p.Val16Leu	49.05	213	US	NR		Probably damaging	0.998		Not found			NR	NR	NR	4	1
	rs63751070	MLH1	c.283T>G	p.Ser95Ala	51.7	25	US	NR		Benign	0.021		Tolerated	1		0.00083	NR	8.243e-06	2	0
	rs63751713	MLH1	c.1744C>G	p.Leu582Val	41.3	58	US	DM		Benign	0.156		Tolerated	0.327		0.002	NR	8.245e-06	3	0
	rs587781811	MLH1	c.2110G>C	p.Val704Leu	45.2	228	US	NR		Benign	0.06		Not found			NR	NR	8.3e-06	1	0
	rs56170584	MSH2	c.14C>A	p.Pro5Gln	52.85	111.5	US	DM		Benign	0.416		Deleterious	0.007		0.001	NR	7.04e-05	2	0
	rs63751260	MSH2	c.118G>A	p.Gly40Ser	56.9778	192.778	US	DM		Benign	0.075		Tolerated	0.493		0.001	NR	1.449e-05	9	0
	rs876659747	MSH2	c.266T>C	p.Val89Ala	33.3	60	US	DM?		Benign	0.042		Tolerated	0.3		NR	NR	NR	1	0
	rs587779168	MSH2	c.645+3A>G		42.9	21	US	NR		-	-		Not found			NR	NR	8.245e-06	1	0
	rs587782627	MSH2	c.1846C>T	p.Pro616Ser	60.4	50	US	NR		Probably damaging	0.976		Not found			0.00041	NR	NR	2	0
	rs63750790	MSH2	c.2064G>A	p.Met688Ile	61.5	39	US	DM?		Probably damaging	0.957		Deleterious	0.007		0.001	NR	4.119e-05	1	0
	rs772662439	MSH2	c.2197G>A	p.Ala733Thr	45.9	111	US	DM		Probably damaging	0.949		Not found			NR	NR	4.9e-05	1	0
	rs2229061	MSH2	c.2203A>G	p.Ile735Val	61.4	70	US	DM		Probably damaging	0.954		Deleterious	0.004		0.00084	NR	8.238e-05	1	0
	rs757268664	MSH2	c.2260A>G	p.Thr754Ala	48.35	85.5	US	DM?		Probably damaging	0.991		Not found			0.000413	NR	1.7e-05	2	0
	rs63750571	MSH2	c.2533A>G	p.Lys845Glu	42.8571	36.8571	US	DM		Possibly damaging	0.602		Deleterious	0.005		0.002	NR	8.237e-06	7	0
	rs587781739	MSH6	c.2226C>G	p.Asn742Lys	46.25	94.5	US	NR		Probably damaging	1		Not found			0.000413	NR	8.237e-06	2	0
	rs63750554	MSH6	c.3772C>G	p.Gln1258Glu	48.65	219.25	US	DM?		Benign	0.823		Tolerated	1		NR	NR	5.772e-05	4	1
	rs2020906	MSH6	c.*85T>A		37.5333	38	US	NR		-	-		-	-		NR	NR	NR	3	0
	rs146848345	PMS2	c.1438G>A	p.Gly480Arg	49.7	151	US	NR		Benign	0.309		Tolerated	0.22		0.0004	NR	NR	1	0
	rs201096652	MSH6	c.1937A>G	p.Lys646Arg	40.8	25	CI (US3 LB1)	DM?		Benign	0.348		Tolerated	0.28		0.000413	NR	4.954e-05	2	0
	rs576269342	MSH6	c.3151G>A	p.Val1051Ile	47.15	210.5	CI (US3 LB1 B2)	NR		Benign	0.075		Not found			NR	NR	0.0008972	2	0
	rs376243329	MSH6	c.3283C>T	p.Arg1095Cys	46.9	130	CI (US7 LB1)	NR		Probably damaging	0.985		Deleterious	0.005		NR	NR	7.415e-05	1	0
	rs587780039	PMS2	c.1169C>T	p.Ala390Val	54.5	145	CI (US2 LB1)	NR		Benign	0.007		Not found			NR	NR	4e-05	1	0
	rs587780722	PMS2	c.1357A>G	p.Met453Val	49.2	248	CI (US2 LB1)	NR		Benign	0		Not found			NR	NR	NR	1	0
LB	rs4986984	MLH1	c.649C>T	p.Arg217Cys	54.1667	25	US	DM?		Probably damaging	0.988		Deleterious	0.006		0.003	NR	0.0003215	3	0
	rs63749841	MSH2	c.2437A>G	p.Met813Val	56.9	65	US	DM		Benign	0.263		Deleterious	0.011		NR	NR	1.648e-05	1	0
	rs398123231	MSH6	c.3477C>T	p.Tyr1159Tyr	55	60	US	NR		-	-		Not found			NR	NR	1.648e-05	1	0
	rs63751597	MLH1	c.790C>G	p.His264Asp	42.2	109	CI (US3 LB1)	NR		Benign	0.049		Tolerated	0.347		NR	NR	8.67e-06	1	0
	rs117221851	MLH1	c.1990-6G>A		50.4542	80.1667	CI (US1 LB3)	DM?		-	-		Not found			0.01	0.01	6.642e-05	24	4
	rs368912987	MSH2	c.816G>A	p.Ala272Ala	47.2	72	CI (US1 LB2)	NR		-	-		Tolerated	1		0.00041	NR	1.651e-05	1	0
	rs730881813	MSH6	c.532C>T	p.Arg178Cys	48.64	257.6	CI (US3 LB1)	NR		Benign	0.388		Not found			0.00042	NR	NR	5	2
	rs3136351	MSH6	c.3246G>A	p.Pro1082Pro	47.3	112	CI (US2 LB3 B1)	NR		-	-		Tolerated	1		NR	NR	7.417e-05	1	1
	rs63751684	MLH1	c.1742C>T	p.Pro581Leu	52.2	23	LB	DM		Possibly damaging	0.606		Deleterious	0.003		NR	NR	0.0001484	1	0
	rs61756463	MSH2	c.471C>A	p.Gly157Gly	49.0913	254.696	LB	NR		-	-		Tolerated	1		0.021	0.027	0.001087	46	1
	rs63750716	MSH2	c.505A>G	p.Ile169Val	47.7625	271.75	LB	DM?		Benign	0.565		Tolerated	0.279		0.006	NR	0.0005271	8	0
	rs63750505	MSH2	c.972G>A	p.Gln324Gln	53.92	116.2	LB	NR		-	-		Tolerated	0.698		0.005	NR	9.899e-05	5	1
	rs63750006	MSH2	c.1255C>A	p.Gln419Lys	49.3875	158.875	LB	DM?		Benign	0.46		Tolerated	0.532		0.009	NR	0.00061	16	2
	rs587781373	MSH2	c.1341C>T	p.Phe447Phe	46.5	86	LB	NR		-	-		Not found			NR	NR	2.5e-05	1	0
	rs56076152	MSH2	c.2271C>T	p.Tyr757Tyr	47.7	149	LB	NR		-	-		Tolerated	1		0.00041	NR	7.416e-05	1	0
	rs55882234	MSH6	c.1170T>C	p.Asp390Asp	47	185	LB	NR		-	-		Tolerated	1		0.00041	NR	8.242e-06	1	0
	rs368059229	MSH6	c.1917G>A	p.Glu639Glu	50.6667	24.3333	B / LB	NR		-	-		Tolerated	1		0.00041	NR	5.799e-05	3	0
Pathogenicity level was first categorized based on ClinVar database reported in 2015*, and was reevaluated by the databases of ClinVar, Human Gene Mutation Database (HGMD), Exome Aggregation Consortium (ExAC), and 3.5K database of
Tohoku Medical Megabank Organization (ToMMo) reported in 2018#. NR: not reported, P: pathogenic, LP: likely pathogenic, US: uncertain for significance, LB: likely benign, CI: conflicting interpretations, DM: deletrious mutation, VAF:variant allele frequency.
